# Supplementary material for: Skeletal Muscle Mass, Strength, and Functional Status in Critically Ill Older Adults Aged 60–75 and over 80 Years Old: An Exploratory Study
Source: Healthcare (Basel). 2026 Feb 26;14(5):585. doi: 10.3390/healthcare14050585 (PMC12984329; doi:10.3390/healthcare14050585)
Supplement: Supplementary file 1 [file healthcare-14-00585-s001.zip]

Archive with 1 entries (1 files):
- healthcare-4070082-supplementary.pdf
